# Supplementary material for: Application of Green Chiral Chromatography in Enantioseparation of Newly Synthesized Racemic Marinoepoxides
Source: Mar Drugs. 2022 Aug 19;20(8):530. doi: 10.3390/md20080530 (PMC9409916; doi:10.3390/md20080530)
Supplement: Supplementary file 1 [file marinedrugs-20-00530-s001.zip]

Archive with 1 entries (1 files):
- marinedrugs-1861881-supplementary.pdf
